# Supplementary material for: Physical Restraint Use in Acute Care Hospitals: A Diagnostic Study on Knowledge, Documentation, and Patient Safety from a Humanization Perspective
Source: Healthcare (Basel). 2026 Mar 9;14(5):694. doi: 10.3390/healthcare14050694 (PMC12984303; doi:10.3390/healthcare14050694)
Supplement: Supplementary file 1 [file healthcare-14-00694-s001.zip]

Archive with 1 entries (1 files):
- healthcare-4150820-supplementary.pdf
